# Supplementary material for: LIS1, a glyco-humanized swine polyclonal anti-lymphocyte globulin, as a novel induction treatment in solid organ transplantation
Source: Front Immunol. 2023 Feb 16;14:1137629. doi: 10.3389/fimmu.2023.1137629 (PMC9978386; doi:10.3389/fimmu.2023.1137629)
Supplement: Supplementary file 1 — Supplemental Table 1 Overview of the in vivo analysis of cynomolgus monkeys. Cynomolgus monkeys (n=16) received I.V. daily doses ranging from 40 to 75 mg/kg GH-ALG for 5 days. The characteristics of these in vivo studies are described here. [file Table_1.xlsx]

## Sheet: Feuil1
Animals	Macaque (n=)	4	2	4	6	2
	M/F	4F	2F	4F	3F 3M	2M
Protocol	Dose of ATG (mg/kg)	75	/	40-50	50	5
	ATG	GH-ALG	None	GH-ALG	GH-ALG	Ratg
	Administration way	IV	/	IV	IV	IV
	Number of doses	5	/	5	5	5
	Infusion rate	4	/	1.54-3.57	4.85	8
	graft status	grafted	grafted	ungrafted	ungrafted	grafted
Study inclusion	Lymphocyte depletion	P		P		P
	Sub population depletion	P		P	P
	Skin allograft study	P	P
	Pharmacokinetics study				P
